# Supplementary material for: Discriminant Analysis of Brazilian Stingless Bee Honey Reveals an Iron-Based Biogeographical Origin
Source: Foods. 2023 Jan 1;12(1):180. doi: 10.3390/foods12010180 (PMC9818887; doi:10.3390/foods12010180)
Supplement: Supplementary file 1 [file foods-12-00180-s001.zip]

Archive with 1 entries (1 files):
- foods-2065618-supplementary.pdf
